# Supplementary material for: Acrylamide Exposure from Common Culinary Preparations in Spain, in Household, Catering and Industrial Settings
Source: Foods. 2021 Aug 26;10(9):2008. doi: 10.3390/foods10092008 (PMC8467121; doi:10.3390/foods10092008)
Supplement: Supplementary file 1 [file foods-10-02008-s001.zip]

Archive with 1 entries (1 files):
- foods-1309947-supplementary.pdf
